# Supplementary material for: Estimation of phytochemical constituents and in vitro antioxidant potencies of Brachychiton populneus (Schott & Endl.) R.Br
Source: BMC Chem. 2019 Mar 21;13(1):32. doi: 10.1186/s13065-019-0549-z (PMC6661765; doi:10.1186/s13065-019-0549-z)
Supplement: Supplementary file 1 — Additional file 1. Phytochemical and antioxidant assays data. The data include the DPPH, Iron chelation, nitric oxide, hydroxyl, B-carotene, phenolics and flavonoids, phosphomolybdenum and reducing power assays sub files. It include all the data generated and analyzed for this study. [file 13065_2019_549_MOESM1_ESM.xlsx]

## Sheet: DPPH
	Title: Phytochemical and antioxidant assays data
	DPPH ASSAY
			Absorbance								% Inhibition
	15.62	31.25	62.5	125	250	500	1000			15.62	31.25	62.5	125	250	500	1000
BPM	0.68	0.65	0.61	0.53	0.37	0.16	0.05		BPM	22.7273	26.1364	30.6818	39.7727	57.9545	81.8182	94.3182
BPH	0.71	0.69	0.67	0.62	0.53	0.39	0.21		BPH	19.3182	21.5909	23.8636	29.5455	39.7727	55.6818	76.1364
BPC	0.72	0.7	0.63	0.57	0.47	0.31	0.11		BPC	18.1818	20.4545	28.4091	35.2273	46.5909	64.7727	87.5
BPEA	0.65	0.56	0.38	0.23	0.13	0.09	0.04		BPEA	26.1364	36.3636	56.8182	73.8636	85.2273	89.7727	95.4545
BPB	0.61	0.59	0.48	0.36	0.18	0.06	0.03		BPB	30.6818	32.9545	45.4545	59.0909	79.5455	93.1818	96.5909
BPAQ	0.68	0.51	0.37	0.28	0.08	0.05	0.03		BPAQ	22.7273	42.0455	57.9545	68.1818	90.9091	94.3182	96.5909
A.A	0.63	0.38	0.25	0.19	0.09	0.06	0.04		A.A	28.4091	56.8182	71.5909	78.4091	89.7727	93.1818	95.4545
Control	0.88
	FOR IC50
		BPM			BPH			BPC			BPEA			BPB			BPA			Ascorbic acid
	15.6	22.72	21.78	23.27	19.31	18.43	20.01	18.1818	17.76	19.27	26.1364	25.17	27.65	30.6818	29.38	31.62	22.7273	21.76	23.45	28.4091	27.56	29.38
	31.2	26.1364	25.8	27.18	21.59	20.76	22.17	20.4546	19.86	21.37	36.3636	35.32	37.13	32.9545	31.78	33.96	42.0455	41.28	43.76	56.8182	55.65	57.58
	62.5	30.6818	29.36	31.76	23.86	22.67	24.19	28.4091	27.65	29.29	56.8182	55.76	57.32	45.4545	44.69	46.47	57.9545	56.39	58.49	71.5909	70.64	72.87
	125	39.7727	40.21	41.03	29.5454	30.54	28.72	35.2273	36.98	34.23	73.8636	72.69	74.27	59.0909	58.35	60.24	68.1818	67.76	69.28	78.4091	77.49	79.36
	250	57.9545	58.41	56.34	39.7727	40.87	38.62	46.5909	47.33	45.87	85.2273	84.23	86.16	79.5455	78.67	80.02	90.9091	89.48	91.32	89.7727	88.49	90.65
	500	81.8182	80.99	82.13	55.6818	54.32	56.98	64.7727	63.87	65.14	89.7727	88.54	90.32	93.1818	92.58	94.32	94.3182	93.76	95.64	93.1818	92.76	94.63
	Individual IC50
		BPM			BPH			BPC			BPEA			BPB			BPA			Ascorbic acid
	IC50	143.8	146.4	140.9	462	460.1	463.1	259.3	256.5	263.2	48.11	50.61	46.24	63.34	66.8	60.01	46.48	48.66	44.4	29.53	30.78	28.41
		Avg	SD		Avg	SD		Avg	SD		Avg	SD		Avg	SD		Avg	SD		Avg	SD
	Avg IC50	143.7	2.75136		461.733	1.51767		259.667	3.36502		48.32	2.19256		63.3833	3.39521		46.5133	2.1302		29.5733	1.18559
	GRAPH								STATISTICS			Statistix 8.1 9/11/2017, 2:14:17 PM								CORELATION
									BPM	143.8
									BPM	146.4		Tukey HSD All-Pairwise Comparisons Test of V002 by V001								IC50	TPC	TFC
									BPM	140.9									BPM	143.7	156.6	99.133
									BPH	462		V001 Mean Homogeneous Groups							BPH	461.73	139.4	70.9
									BPH	460.1		BPH 461.73 A							BPC	259.67	149.2	78.6
									BPH	463.1		BPC 259.67 B							BPEA	48.32	174.4	119.73
									BPC	259.3		BPM 143.70 C							BPB	63.38	162.87	107.73
									BPC	256.5		BPB 63.383 D							BPAq	46.51	189.2	126.77
									BPC	263.2		BPEA 48.320 E
									BPEA	48.11		BPAq 46.513 E							TPC			TFC
									BPEA	50.61		A.A 29.573 F							Number of XY Pairs	6		Number of XY Pairs	6
									BPEA	46.24									Pearson r	-0.9235		Pearson r	-0.9256
									BPB	63.34		Alpha 0.01 Standard Error for Comparison 2.0348							95% confidence interval	-0.9918 to -0.4468		95% confidence interval	-0.9920 to -0.4581
									BPB	66.8		Critical Q Value 6.086 Critical Value for Comparison 8.7567							P value (one-tailed)	0.0043		P value (one-tailed)	0.004
									BPB	60.01		There are 6 groups (A, B, etc.) in which the means							P value summary	**		P value summary	**
									BPAq	46.48		are not significantly different from one another.							Is the correlation significant? (alpha=0.05)	Yes		Is the correlation significant? (alpha=0.05)	Yes
									BPAq	48.66									R squared	0.8529		R squared	0.8567
									BPAq	44.4
									A.A	29.53
									A.A	30.78
									A.A	28.41

## Sheet: Iron chelating
	Title: Phytochemical and antioxidant assays data
		Iron Chelating Assay
			Absorbance								% Inhibition
	15.62	31.25	62.5	125	250	500	1000			15.62	31.25	62.5	125	250	500	1000
BPM	1.29	1.27	1.22	1.09	0.99	0.81	0.68		BPM	14.5695	15.894	19.2053	27.8146	34.4371	46.3576	54.9669
BPH	1.37	1.34	1.3	1.23	1.1	0.97	0.73		BPH	9.27152	11.2583	13.9073	18.543	27.1523	35.7616	51.6556
BPC	1.33	1.31	1.26	1.15	1.08	0.92	0.71		BPC	11.9205	13.245	16.5563	23.8411	28.4768	39.0728	52.9801
BPEA	1.23	1.19	1.11	0.99	0.8	0.66	0.43		BPEA	18.543	21.1921	26.4901	34.4371	47.0199	56.2914	71.5232
BPB	1.25	1.24	1.17	1.04	0.91	0.78	0.51		BPB	17.2185	17.8808	22.5166	31.1258	39.7351	48.3444	66.2252
BPAQ	1.2	1.14	1.05	0.93	0.76	0.58	0.37		BPAQ	20.5298	24.5033	30.4636	38.4106	49.6689	61.5894	75.4967
EDTA	1.18	1.1	1	0.89	0.71	0.46	0.18		EDTA	21.8543	27.1523	33.7748	41.0596	52.9801	69.5364	88.0795
Control	1.51
	FOR IC50
		BPM			BPH			BPC			BPEA			BPB			BPA			EDTA
	15.6	14.56	15.26	14.65	9.27	9.87	8.67	11.92	14.12	11.06	18.54	19.98	17.74	17.21	18.01	16.87	20.52	22.2	18.84	21.85	22.85	20.02
	31.2	15.89	16.69	15.92	11.52	10.18	12.71	13.24	14.87	11.98	21.19	22.78	20.29	17.88	18.88	17.12	24.5	26.19	22.81	27.15	28.93	25.37
	62.5	19.2	18.02	20.97	13.9	15.87	13.9	16.55	18.98	14.01	26.49	27.98	25.39	22.51	23.71	21.01	30.46	31.89	32.16	33.77	32.65	34.97
	125	27.81	29.81	25.65	18.54	20.12	17.02	23.84	21.46	26.98	34.43	36.11	33.23	31.12	32.73	29.13	38.41	40.09	36.63	41.05	42.67	39.24
	250	34.43	36.53	32.87	27.15	29.36	25.12	28.47	30.37	27.26	47.02	48.54	45.31	39.73	41.83	37.23	49.66	51.08	47.8	52.98	54.26	51.67
	500	46.35	45.13	47.78	35.76	34.99	36.79	39.09	40.67	37.97	56.29	54.97	58.03	48.34	47.01	49.87	61.58	59.39	62.98	69.53	68.03	71.56
	Individual IC50
		BPM			BPH			BPC			BPEA			BPB			BPA			EDTA
	IC50	759.5	761.8	763.4	1571	1579	1573	1386	1380	1387	338.3	334.7	337.1	602.9	607.6	605.9	249.1	247.4	252.9	177.6	174.3	179.9
		Avg	SD		Avg	SD		Avg	SD		Avg	SD		Avg	SD		Avg	SD		Avg	SD
	Avg IC50	761.567	1.96044		1574.33	4.16333		1384.33	3.78594		336.7	1.83303		605.467	2.37978		249.8	2.81603		177.267	2.81484
	GRAPH								STATISTICS			Statistix 8.1 9/11/2017, 2:47:49 PM								CORELATION
									BPM	759.5
									BPM	761.8		Tukey HSD All-Pairwise Comparisons Test of V002 by V001								IC50	TPC	TFC
									BPM	763.4									BPM	761.57	156.6	99.133
									BPH	1571		V001 Mean Homogeneous Groups							BPH	1574.3	139.4	70.9
									BPH	1579		BPH 1574.3 A							BPC	1384.3	149.2	78.6
									BPH	1573		BPC 1384.3 B							BPEA	336.7	174.4	119.73
									BPC	1386		BPM 761.57 C							BPB	605.47	162.87	107.73
									BPC	1380		BPB 605.47 D							BPAq	248.8	189.2	126.77
									BPC	1387		BPEA 336.70 E
									BPEA	338.3		BPAq 249.80 F							TPC			TFC
									BPEA	334.7		EDTA 177.27 G							Number of XY Pairs	6		Number of XY Pairs	6
									BPEA	337.1									Pearson r	-0.9339		Pearson r	-0.9944
									BPB	602.9		Alpha 0.01 Standard Error for Comparison 2.3981							95% confidence interval	-0.9929 to -0.5049		95% confidence interval	-0.9994 to -0.9470
									BPB	607.6		Critical Q Value 6.086 Critical Value for Comparison 10.320							P value (one-tailed)	0.0032		P value (one-tailed)	< 0.0001
									BPB	605.9		All 7 means are significantly different from one another.							P value summary	**		P value summary	***
									BPAq	249.1									Is the correlation significant? (alpha=0.05)	Yes		Is the correlation significant? (alpha=0.05)	Yes
									BPAq	247.4									R squared	0.8721		R squared	0.9888
									BPAq	252.9
									EDTA	177.6
									EDTA	174.3
									EDTA	179.9

## Sheet: Nitric oxide
	Title: Phytochemical and antioxidant assays data
		Nitric oxide scavenging Assay
			Absorbance								% Inhibition
	15.62	31.25	62.5	125	250	500	1000			15.62	31.25	62.5	125	250	500	1000
BPM	0.42	0.35	0.27	0.23	0.19	0.18	0.15		BPM	14.2857	28.5714	44.898	53.0612	61.2245	63.2653	69.3878
BPH	0.47	0.39	0.31	0.25	0.21	0.19	0.16		BPH	4.08163	20.4082	36.7347	48.9796	57.1429	61.2245	67.3469
BPC	0.46	0.37	0.28	0.25	0.22	0.18	0.15		BPC	6.12245	24.4898	42.8571	48.9796	55.102	63.2653	69.3878
BPEA	0.34	0.3	0.26	0.22	0.18	0.15	0.13		BPEA	30.6122	38.7755	46.9388	55.102	63.2653	69.3878	73.4694
BPB	0.4	0.33	0.29	0.22	0.19	0.17	0.14		BPB	18.3673	32.6531	40.8163	55.102	61.2245	65.3061	71.4286
BPAQ	0.29	0.27	0.23	0.21	0.16	0.13	0.11		BPAQ	40.8163	44.898	53.0612	57.1429	67.3469	73.4694	77.551
A.Acid	0.25	0.21	0.19	0.16	0.15	0.1	0.09		A.Acid	48.9796	57.1429	61.2245	67.3469	69.3878	79.5918	81.6327
Control	0.49
	FOR IC50
		BPM			BPH			BPC			BPEA			BPB			BPA			Ascorbic acid
	15.6	14.2857	13.67	15.87	4.08163	3.76	5.32	6.12245	5.97	7.82	30.6122	29.76	31.28	18.3673	17.76	19.54	40.8163	39.76	41.54	48.9796	47.65	49.54
	31.2	28.5714	27.76	29.85	20.4082	19.48	21.38	24.4898	23.65	25.76	38.7755	37.54	39.65	32.6531	31.76	33.76	44.898	43.65	45.34	57.1429	56.76	58.65
	62.5	44.898	43.76	45.87	36.7347	35.62	37.87	42.8571	41.45	43.56	46.9388	45.67	47.34	40.8163	39.87	41.68	53.0612	52.45	54.65	61.2245	60.45	62.34
	125	53.0612	52.65	54.13	48.9796	47.43	49.54	48.9796	47.59	49.38	55.102	54.87	56.03	55.102	54.36	55.54	57.1429	56.99	58.12	67.3469	67.98	66.87
	250	61.2245	62.89	60.13	57.1429	56.76	58.12	55.102	56.87	54.01	63.2653	64.99	62.01	61.2245	62.88	60.02	67.3469	68.99	66.02	69.3878	67.23	71.98
	500	63.2653	62.14	63.01	61.2245	62.38	59.93	63.2653	62.98	64.02	69.3878	68.99	70.32	65.3061	64.32	65.43	73.4694	74.97	72.02	79.5918	79.12	78.89
	Individual IC50
		BPM			BPH			BPC			BPEA			BPB			BPA			Ascorbic acid
	IC50	130.2	132.8	127	180.2	183.8	177.2	165.9	168.1	162.7	82.85	85.81	79.65	121	123.9	118.8	46.65	49.19	43.64	16.52	18.01	14.69
		Avg	SD		Avg	SD		Avg	SD		Avg	SD		Avg	SD		Avg	SD		Avg	SD
	Avg IC50	130	2.90517		180.4	3.30454		165.567	2.71539		82.77	3.08078		121.233	2.55799		46.4933	2.77831		16.4067	1.6629
	GRAPH								STATISTICS			Statistix 8.1 9/11/2017, 3:04:58 PM								CORELATION
									BPM	130.2
									BPM	132.8		Tukey HSD All-Pairwise Comparisons Test of V002 by V001								IC50	TPC	TFC
									BPM	127									BPM	130	156.6	99.133
									BPH	180.2		V001 Mean Homogeneous Groups							BPH	180.4	139.4	70.9
									BPH	183.8		BPH 180.40 A							BPC	165.57	149.2	78.6
									BPH	177.2		BPC 165.57 B							BPEA	82.77	174.4	119.73
									BPC	165.9		BPM 130.00 C							BPB	121.23	162.87	107.73
									BPC	168.1		BPB 121.23 C							BPAq	46.49	189.2	126.77
									BPC	162.7		BPEA 82.770 D
									BPEA	82.85		BPAq 46.493 E							TPC			TFC
									BPEA	85.81		A.A 16.407 F							Number of XY Pairs	6		Number of XY Pairs	6
									BPEA	79.65									Pearson r	-0.994		Pearson r	-0.9744
									BPB	121		Alpha 0.01 Standard Error for Comparison 2.2520							95% confidence interval	-0.9994 to -0.9438		95% confidence interval	-0.9973 to -0.7780
									BPB	123.9		Critical Q Value 6.086 Critical Value for Comparison 9.6914							P value (one-tailed)	< 0.0001		P value (one-tailed)	0.0005
									BPB	118.8		There are 6 groups (A, B, etc.) in which the means							P value summary	***		P value summary	***
									BPAq	46.65		are not significantly different from one another.							Is the correlation significant? (alpha=0.05)	Yes		Is the correlation significant? (alpha=0.05)	Yes
									BPAq	49.19									R squared	0.988		R squared	0.9494
									BPAq	43.64
									A.A	16.52
									A.A	18.01
									A.A	14.69

## Sheet: Hydroxyl radical 
	Title: Phytochemical and antioxidant assays data
		Hydroxyl Radical Scavenging
			Absorbance								% Inhibition
	15.62	31.25	62.5	125	250	500	1000			15.62	31.25	62.5	125	250	500	1000
BPM	0.42	0.4	0.37	0.33	0.31	0.22	0.13		BPM	20.7547	24.5283	30.1887	37.7358	41.5094	58.4906	75.4717
BPH	0.49	0.44	0.41	0.37	0.36	0.27	0.19		BPH	7.54717	16.9811	22.6415	30.1887	32.0755	49.0566	64.1509
BPC	0.44	0.41	0.39	0.36	0.35	0.27	0.18		BPC	16.9811	22.6415	26.4151	32.0755	33.9623	49.0566	66.0377
BPEA	0.4	0.37	0.34	0.28	0.26	0.19	0.14		BPEA	24.5283	30.1887	35.8491	47.1698	50.9434	64.1509	73.5849
BPB	0.43	0.39	0.36	0.31	0.28	0.21	0.15		BPB	18.8679	26.4151	32.0755	41.5094	47.1698	60.3774	71.6981
BPAQ	0.38	0.37	0.33	0.29	0.24	0.16	0.11		BPAQ	28.3019	30.1887	37.7358	45.283	54.717	69.8113	79.2453
Rutin	0.37	0.35	0.32	0.27	0.21	0.15	0.09		Rutin	30.1887	33.9623	39.6226	49.0566	60.3774	71.6981	83.0189
Control	0.53
	FOR IC50
		BPM			BPH			BPC			BPEA			BPB			BPA			Rutin
	15.6	20.7547	19.32	21.47	7.54717	6.57	8.34	16.9811	15.87	17.89	24.5283	23.45	25.76	18.8679	17.76	19.54	28.3019	27.13	29.02	30.1887	29.56	31.67
	31.2	24.5283	23.48	25.54	16.9811	15.63	17.88	22.6415	21.39	23.54	30.1887	29.17	31.76	26.4151	25.32	27.65	30.1887	29.14	31.34	33.9623	32.87	34.76
	62.5	30.1887	29.87	31.18	22.6415	21.39	23.76	26.4151	25.39	27.65	35.8491	34.65	36.84	32.0755	31.29	33.23	37.7358	36.65	38.64	39.6226	38.72	40.27
	125	37.7358	36.64	38.76	30.1887	29.03	31.43	32.0755	31.04	33.27	47.1698	46.32	47.51	41.5094	40.32	42.65	45.283	44.21	46.04	49.0566	48.38	50.43
	250	41.5094	42.98	40.12	32.0755	33.02	31.03	33.9623	32.01	34.23	50.9434	51.99	49.32	47.1698	46.78	48.02	54.717	55.92	56.45	60.3774	61.67	59.43
	500	58.4906	57.43	59.32	49.0566	48.26	50.03	49.0566	49.76	49.27	64.1509	63.97	65.12	60.3774	61.21	59.02	69.8113	70.83	68.03	71.6981	72.34	70.35
	Individual IC50
		BPM			BPH			BPC			BPEA			BPB			BPA			Rutin
	IC50	346	347.5	343.3	621.6	613.8	619.5	767.4	762.3	764.8	180.6	184.1	176.8	255	257.2	252.8	145.9	146.6	140.6	111	112.3	108.9
		Avg	SD		Avg	SD		Avg	SD		Avg	SD		Avg	SD		Avg	SD		Avg	SD
	Avg IC50	345.6	2.12838		618.3	4.03609		764.833	2.55016		180.5	3.65103		255	2.2		144.367	3.28075		110.733	1.71561
	GRAPH							STATISTICS			Statistix 8.1 9/11/2017, 3:22:41 PM								CORELATION
								BPM	346
								BPM	347.5		Tukey HSD All-Pairwise Comparisons Test of V002 by V001								IC50	TPC	TFC
								BPM	343.3									BPM	345.6	156.6	99.133
								BPH	621.6		V001 Mean Homogeneous Groups							BPH	618.3	139.4	70.9
								BPH	613.8		BPC 764.83 A							BPC	764.83	149.2	78.6
								BPH	619.5		BPH 618.30 B							BPEA	180.5	174.4	119.73
								BPC	767.4		BPM 345.60 C							BPB	255	162.87	107.73
								BPC	762.3		BPB 255.00 D							BPAq	144.37	189.2	126.77
								BPC	764.8		BPEA 180.50 E
								BPEA	180.6		BPAq 144.37 F							TPC			TFC
								BPEA	184.1		Rutin 110.73 G							Number of XY Pairs	6		Number of XY Pairs	6
								BPEA	176.8									Pearson r	-0.8495		Pearson r	-0.9424
								BPB	255		Alpha 0.01 Standard Error for Comparison 2.3745							95% confidence interval	-0.9832 to -0.1218		95% confidence interval	-0.9939 to -0.5561
								BPB	257.2		Critical Q Value 6.086 Critical Value for Comparison 10.218							P value (one-tailed)	0.0161		P value (one-tailed)	0.0024
								BPB	252.8		All 7 means are significantly different from one another.							P value summary	*		P value summary	**
								BPAq	145.9									Is the correlation significant? (alpha=0.05)	Yes		Is the correlation significant? (alpha=0.05)	Yes
								BPAq	146.6									R squared	0.7216		R squared	0.8881
								BPAq	140.6
								Rutin	111
								Rutin	112.3
								Rutin	108.9

## Sheet: B- carotene
	Title: Phytochemical and antioxidant assays data
		B-carotene Bleaching Assay
			Absorbance										Absorbance 2nd hr								% Inhibition
		15.62	31.25	62.5	125	250	500	1000			15.62	31.25	62.5	125	250	500	1000			15.62	31.25	62.5	125	250	500	1000
BPM	0hr	0.31	0.43	0.52	0.57	0.59	0.73	0.81		BPM	0.37	0.48	0.56	0.61	0.66	0.8	0.88		BPM	11.5942	27.5362	39.1304	46.3768	53.6232	73.913	85.5072
	2hr	0.37	0.48	0.56	0.61	0.66	0.8	0.88		BPH	0.33	0.39	0.47	0.56	0.59	0.66	0.79		BPH	5.7971	14.4928	26.087	39.1304	43.4783	53.6232	72.4638
BPH	0hr	0.31	0.36	0.42	0.51	0.57	0.62	0.73		BPC	0.36	0.47	0.51	0.57	0.61	0.72	0.83		BPC	10.1449	26.087	31.8841	40.5797	46.3768	62.3188	78.2609
	2hr	0.33	0.39	0.47	0.56	0.59	0.66	0.79		BPEA	0.47	0.58	0.61	0.67	0.7	0.84	0.93		BPEA	26.087	42.029	46.3768	55.0725	59.4203	79.7101	92.7536
BPC	0hr	0.35	0.41	0.49	0.54	0.58	0.73	0.78		BPB	0.43	0.51	0.57	0.63	0.67	0.85	0.92		BPB	20.2899	31.8841	40.5797	49.2754	55.0725	81.1594	91.3043
	2hr	0.36	0.47	0.51	0.57	0.61	0.72	0.83		BPAQ	0.53	0.61	0.66	0.75	0.81	0.88	0.97		BPAQ	34.7826	46.3768	53.6232	66.6667	75.3623	85.5072	98.5507
BPEA	0hr	0.44	0.54	0.59	0.61	0.64	0.78	0.86		Catechin	0.51	0.57	0.63	0.69	0.8	0.87	0.95		Catechin	31.8841	40.5797	49.2754	57.971	73.913	84.058	95.6522
	2hr	0.47	0.58	0.61	0.67	0.7	0.84	0.93		Control	0.29
BPB	0hr	0.41	0.48	0.54	0.57	0.61	0.79	0.85
	2hr	0.43	0.51	0.57	0.63	0.67	0.85	0.92
BPAQ	0hr	0.51	0.57	0.63	0.72	0.77	0.81	0.89
	2hr	0.53	0.61	0.66	0.75	0.81	0.88	0.97
Catechin	0hr	0.46	0.54	0.59	0.63	0.78	0.82	0.88
	2hr	0.51	0.57	0.63	0.69	0.8	0.87	0.95
Control	0hr	0.98
	2hr	0.29	0.69
			FOR IC50
				BPM			BPH			BPC			BPEA			BPB			BPA			Catechin
			15.6	11.5942	10.87	12.37	5.7971	7.65	9.43	10.1449	9.87	11.65	26.087	26.65	27.43	20.2899	19.54	21.46	34.7826	38.43	40.18	31.8841	30.54	32.65
			31.2	27.5362	26.76	28.54	14.4927	13.76	15.76	26.087	25.74	27.43	42.029	41.88	43.98	31.8841	30.52	32.65	46.3768	45.63	47.32	40.5797	39.53	41.86
			62.5	39.1304	38.54	40.13	26.087	25.67	27.84	31.8841	30.63	32.77	46.3768	45.76	47.32	40.5797	39.65	41.49	53.6232	52.32	54.76	49.2754	48.76	50.34
			125	46.3768	45.23	47.43	39.1304	38.65	40.76	40.5797	39.65	41.76	55.0725	56.02	54.43	49.2754	48.23	50.43	66.6667	65.43	67.32	57.971	56.32	58.43
			250	53.6232	54.03	52.83	43.4783	44.88	42.03	46.3768	47.88	45.03	59.4203	60.76	58.01	55.0725	56.12	54.23	75.3623	76.87	74.21	73.913	74.32	72.87
			500	73.913	74.01	72.99	53.6232	52.45	54.33	62.3188	61.71	63.03	79.7101	78.99	80.05	81.1594	82.01	80.04	85.5072	86.65	84.05	84.058	85.02	83.98
			Individual IC50
				BPM			BPH			BPC			BPEA			BPB			BPA			Catechin
				148.2	151.4	146.9	344.6	351.4	345.9	245.5	247.3	241.8	79.45	78	76.42	115.3	117.5	113.2	42.62	40.98	36.53	58.18	61.35	55.67
				Avg	SD		Avg	SD		Avg	SD		Avg	SD		Avg	SD		Avg	SD		Avg	SD
			Avg IC50	148.833	2.31589		347.3	3.60971		244.867	2.80416		77.9567	1.51546		115.333	2.15019		40.0433	3.1512		58.4	2.84638
			GRAPH							STATISTICS			Statistix 8.1 9/11/2017, 3:32:04 PM								CORELATION
										BPM	148.2
										BPM	151.4		Tukey HSD All-Pairwise Comparisons Test of V002 by V001								IC50	TPC	TFC
										BPM	146.9									BPM	148.83	156.6	99.133
										BPH	344.6		V001 Mean Homogeneous Groups							BPH	347.3	139.4	70.9
										BPH	351.4		BPH 347.30 A							BPC	244.87	149.2	78.6
										BPH	345.9		BPC 244.87 B							BPEA	77.957	174.4	119.73
										BPC	245.5		BPM 148.83 C							BPB	115.33	162.87	107.73
										BPC	247.3		BPB 115.33 D							BPAq	40.04	189.2	126.77
										BPC	241.8		BPEA 77.957 E
										BPEA	79.45		Catechin 58.400 F							TPC			TFC
										BPEA	78		BPAq 40.043 G							Number of XY Pairs	6		Number of XY Pairs	6
										BPEA	76.42									Pearson r	-0.9362		Pearson r	-0.9781
										BPB	115.3		Alpha 0.01 Standard Error for Comparison 2.2084							95% confidence interval	-0.9932 to -0.5184		95% confidence interval	-0.9977 to -0.8072
										BPB	117.5		Critical Q Value 6.086 Critical Value for Comparison 9.5037							P value (one-tailed)	0.003		P value (one-tailed)	0.0004
										BPB	113.2		All 7 means are significantly different from one another.							P value summary	**		P value summary	***
										BPAq	42.62									Is the correlation significant? (alpha=0.05)	Yes		Is the correlation significant? (alpha=0.05)	Yes
										BPAq	40.98									R squared	0.8764		R squared	0.9566
										BPAq	36.53
										Catechin	58.18
										Catechin	61.35
										Catechin	55.67

## Sheet: Phenolics & Flavonoides
	Title: Phytochemical and antioxidant assays data
	Flavonoids
			Concentration ug/ml													Values for Calculations (amount picked in pipette)=500 ul=5mg							Tannins
	Samples	OD	Rutin	OD		x=y-0.4458/0.0039										Value of X	ug/5mg		ug/mg				samples	od	x=y-0.1779/0.0061
	BPM	2.38	100	0.83		495.9										BPM	495.9		99.1				BPM	1.89	280.6
	BPH	1.83	50	0.64		354.9										BPH	354.9		70.98				BPH	0.504	53.4
	BPC	1.98	25	0.56		393.3										BPC	393.3		78.66				BPC	0.92	72.4
	BPEA	2.78	12.5	0.49		598.5										BPEA	598.5		119.7				BPE	2.52	383.9
	BPB	2.54	6.25	0.46		536.9										BPB	536.9		107.38				BPB	1.61	234.7
	BPA	2.92				634.4										BPA	634.4		126.88				BPA	2.32	351.1
																							statistics		av	sd		Statistix 8.1 11/10/2017, 7:22:36 PM
																							BPM	280.6	280.433	0.568624
																							BPM	280.9				Tukey HSD All-Pairwise Comparisons Test of V002 by V001
																							BPM	279.8
																							BPH	53.4	53.8	0.360555		V001 Mean Homogeneous Groups
																							BPH	53.9				BPE 383.63 A
																							BPH	54.1				BPA 351.17 B
	Phenolics																						BPC	72.4	72.5	0.655744		BPM 280.43 C
			Concentration ug/ml													Values for Calculations (amount picked in pipette)=300ul=3mg							BPC	71.9				BPB 235.30 D
	Samples	OD	Gallic Acid	OD		x=y-0.1779/0.0061										Value of X	ug/3mg		ug/mg				BPC	73.2				BPC 72.500 E
	BPM	3.04	100	0.79		469										BPM	469		156.3				BPE	383.9	383.633	0.832666		BPH 53.800 F
	BPH	2.73	50	0.48		418.4										BPH	418.4		139.4				BPE	382.7
	BPC	2.91	25	0.32		447.8										BPC	447.8		149.2				BPE	384.3				Alpha 0.05 Standard Error for Comparison 0.5196
	BPEA	3.37	12.5	0.26		523.3										BPEA	523.3		174.4				BPB	235.9	235.3	0.6		Critical Q Value 4.751 Critical Value for Comparison 1.7456
	BPB	3.16	6.25	0.22		488.8										BPB	488.8		162.9				BPB	234.7				All 6 means are significantly different from one another.
	BPA	3.64				567.5										BPA	567.5		189.2				BPB	235.3
																							BPA	351.1	351.167	0.702377
																							BPA	350.5
																							BPA	351.9
	STATISTICS									Phenolics							Flavonoids
	Samples	Phenolics	Average	SD	Samples	Flavonoids	Average	SD		Statistix 8.1 9/12/2017, 10:05:36 AM							Statistix 8.1 9/12/2017, 10:06:38 AM
	BPM	156.3	156.6	1.17898	BPM	99.1	99.1333	1.0504
	BPM	155.6			BPM	98.1				Tukey HSD All-Pairwise Comparisons Test of V002 by V001							Tukey HSD All-Pairwise Comparisons Test of V002 by V001
	BPM	157.9			BPM	100.2
	BPH	139.4	139.4	2	BPH	70.9	70.9	2		V001 Mean Homogeneous Groups							V001 Mean Homogeneous Groups
	BPH	137.4			BPH	68.9				BPAq 189.20 A							BPAq 126.77 A
	BPH	141.4			BPH	72.9				BPEA 174.40 B							BPEA 119.73 B
	BPC	149.2	149.2	2.1	BPC	78.6	78.6	1.3		BPB 162.87 C							BPB 107.73 C
	BPC	147.1			BPC	77.3				BPM 156.60 D							BPM 99.133 D
	BPC	151.3			BPC	79.9				BPC 149.20 E							BPC 78.600 E
	BPEA	174.4	174.4	1.2	BPEA	119.7	119.733	2.15019		BPH 139.40 F							BPH 70.900 F
	BPEA	173.2			BPEA	117.6
	BPEA	175.6			BPEA	121.9				Alpha 0.01 Standard Error for Comparison 1.2782							Alpha 0.01 Standard Error for Comparison 1.2782
	BPB	162.9	162.867	0.950438	BPB	107.3	107.733	1.40119		Critical Q Value 6.103 Critical Value for Comparison 5.5162							Critical Q Value 6.103 Critical Value for Comparison 5.5162
	BPB	161.9			BPB	106.6				All 6 means are significantly different from one another.							All 6 means are significantly different from one another.
	BPB	163.8			BPB	109.3
	BPAq	189.2	189.2	1.6	BPAq	126.8	126.767	1.15036
	BPAq	187.6			BPAq	125.6							TPC	TFC
	BPAq	190.8			BPAq	127.9					DPPH		0.8529**	0.8567**
											Iron chelating		0.8721**	0.9888***
											Hydroxyl radical		0.7216*	0.8881**
											Nitric oxide		0.988***	0.9494***
											B carotein		0.8764**	0.9566***
											phospho		0.9774***	0.9412***
											Reducing		0.9534***	0.9783***

## Sheet: Phosphomolybdenum
							Title: Phytochemical and antioxidant assays data
		Phosphomolybdate Assay
			Absorbance								Equivalant to Ascorbic acid (ug/ml)								Equivalant to Ascorbic acid (mg/ml)
	15.62	31.25	62.5	125	250	500	1000			15.62	31.25	62.5	125	250	500			15.62	31.25	62.5	125	250	500
BPM	0.14	0.2	0.23	0.24	0.31	0.37	0.43		BPM	7.81	20.1613	41.0714	81.0811	168.478	342.593		BPM	500	645.161	657.143	648.649	673.913	685.185
BPH	0.1	0.13	0.17	0.19	0.25	0.3	0.32		BPH	5.57857	13.1048	30.3571	64.1892	135.87	277.778		BPH	357.143	419.355	485.714	513.514	543.478	555.556
BPC	0.12	0.14	0.2	0.21	0.27	0.32	0.41		BPC	6.69429	14.1129	35.7143	70.9459	146.739	296.296		BPC	428.571	451.613	571.429	567.568	586.957	592.593
BPEA	0.16	0.18	0.21	0.25	0.31	0.41	0.49		BPEA	8.92571	18.1452	37.5	84.4595	168.478	379.63		BPEA	571.429	580.645	600	675.676	673.913	759.259
BPB	0.15	0.17	0.2	0.22	0.3	0.37	0.44		BPB	8.36786	17.1371	35.7143	74.3243	163.043	342.593		BPB	535.714	548.387	571.429	594.595	652.174	685.185
BPAQ	0.15	0.22	0.25	0.29	0.37	0.46	0.59		BPAQ	8.36786	22.1774	44.6429	97.973	201.087	425.926		BPAQ	535.714	709.677	714.286	783.784	804.348	851.852
A.A	0.28	0.31	0.35	0.37	0.46	0.54	0.69		A.A	15.62	31.25	62.5	125	250	500		A.A	1000	1000	1000	1000	1000	1000
Control	0.113
		Equivalent to Ascorbic acid (mg/ml)
		BPM			BPH			BPC			BPEA			BPB			BPAq
	15.6	500	498.2	501.37	357.143	356.53	358.87	428.571	427.87	429.99	571.429	569.43	572.87	535.714	533.29	537.76	535.714	534.29	536.76
	31.2	645.161	643.12	647.99	419.355	417.65	421.87	451.613	449.43	453.87	580.645	579.32	582.54	548.387	547.32	549.98	709.677	707.34	711.87
	62.5	657.143	655.32	659.53	485.714	483.76	487.23	571.429	570.02	572.98	600	598.32	602.32	571.429	570.23	573.23	714.286	712.32	716.76
	125	648.649	646.34	650.54	513.514	511.98	515.99	567.568	565.32	570.32	675.676	672.65	677.23	594.595	592.54	596.65	783.784	781.76	785.73
	250	673.913	671.87	675.54	543.478	541.87	546.76	586.957	584.32	588.43	673.913	672.51	674.65	652.174	651.12	653.98	804.348	802.32	806.87
	500	685.185	683.56	687.65	555.556	554.54	556.76	592.593	591.12	593.87	759.259	756.65	761.21	685.185	684.32	686.87	851.852	849.34	853.76
		BPM			BPH			BPC			BPEA			BPB			BPAq
		AV	SD		AV	SD		AV	SD		AV	SD		AV	SD		AV	SD
	15.6	499.857	1.58985		357.514	1.21341		428.81	1.08003		571.243	1.7275		535.588	2.23767		535.588	1.23983
	31.2	645.424	2.44559		419.625	2.12293		451.638	2.2201		580.835	1.61838		548.562	1.33863		708.509	1.65279
	62.5	657.331	2.11129		485.568	1.73961		571.476	1.48057		600.213	2.00852		571.63	1.51006		714.455	2.22485
	125	648.51	2.10345		513.828	2.0234		567.736	2.50424		675.185	2.32906		594.595	2.055		783.758	1.98513
	250	673.774	1.83893		544.036	2.49226		586.569	2.08224		673.691	1.08714		652.425	1.44639		804.513	2.27947
	500	685.465	2.05931		555.618	1.11134		592.528	1.37615		759.04	2.28791		685.458	1.29677		851.651	2.21686
	GRAPH							STATISTICS			Statistix 8.1 9/11/2017, 11:30:02 AM								CORRELATION
								BPM	685.18										IC50	TPC	TFC
								BPM	683.56		Tukey HSD All-Pairwise Comparisons Test of V002 by V001							BPM	685.46	156.6	99.133
								BPM	687.65									BPH	555.62	139.4	70.9
								BPH	555.55		V001 Mean Homogeneous Groups							BPC	592.53	149.2	78.6
								BPH	554.54		BPAq 851.65 A							BPEA	759.04	174.4	119.73
								BPH	556.76		BPEA 759.04 B							BPB	685.46	162.87	107.73
								BPC	592.59		BPM 685.46 C							BPAq	851.65	189.2	126.77
								BPC	591.12		BPB 685.46 C
								BPC	593.87		BPC 592.53 D							TPC			TFC
								BPEA	759.25		BPH 555.62 E							Number of XY Pairs	6		Number of XY Pairs	6
								BPEA	756.65									Pearson r	0.9887		Pearson r	0.9702
								BPEA	761.21		Alpha 0.01 Standard Error for Comparison 1.4606							95% confidence interval	0.8960 to 0.9988		95% confidence interval	0.7458 to 0.9969
								BPB	685.18		Critical Q Value 6.103 Critical Value for Comparison 6.3037							P value (one-tailed)	< 0.0001		P value (one-tailed)	0.0007
								BPB	684.32		There are 5 groups (A, B, etc.) in which the means							P value summary	***		P value summary	***
								BPB	686.87		are not significantly different from one another.							Is the correlation significant? (alpha=0.05)	Yes		Is the correlation significant? (alpha=0.05)	Yes
								BPAq	851.85									R squared	0.9774		R squared	0.9412
								BPAq	849.34
								BPAq	853.76

## Sheet: Reducing power
		Reducing Power Assay
			Absorbance								Equivalant to Ascorbic acid (ug/ml)								Equivalant to Ascorbic acid (mg/ml)
	15.62	31.25	62.5	125	250	500	1000			15.62	31.25	62.5	125	250	500			15.62	31.25	62.5	125	250	500
BPM	1.33	1.43	1.59	1.81	1.98	2.25	2.54		BPM	12.9035	26.133	52.5794	107.227	217.105	442.913		BPM	826.087	836.257	841.27	857.82	868.421	885.827
BPH	1.18	1.29	1.43	1.58	1.77	2.09	2.11		BPH	11.4482	23.5746	47.2884	93.6019	194.079	411.417		BPH	732.919	754.386	756.614	748.815	776.316	822.835
BPC	1.28	1.39	1.57	1.76	1.95	2.16	1.97		BPC	12.4184	25.402	51.918	104.265	213.816	425.197		BPC	795.031	812.865	830.688	834.123	855.263	850.394
BPEA	1.38	1.53	1.71	1.95	2.11	2.43	2.61		BPEA	13.3886	27.9605	56.5476	115.521	231.36	478.346		BPEA	857.143	894.737	904.762	924.171	925.439	956.693
BPB	1.29	1.46	1.63	1.85	2.03	2.37	2.51		BPB	12.5154	26.6813	53.9021	109.597	222.588	466.535		BPB	801.242	853.801	862.434	876.777	890.351	933.071
BPAQ	1.43	1.59	1.76	1.97	2.19	2.51	2.67		BPAQ	13.8737	29.057	58.2011	116.706	240.132	494.094		BPAQ	888.199	929.825	931.217	933.649	960.526	988.189
A.A	1.61	1.71	1.89	2.11	2.28	2.54	2.96		A.A	15.62	31.25	62.5	125	250	500		A.A	1000	1000	1000	1000	1000	1000
Control	1.13
		Equivalent to Ascorbic acid (mg/ml)
		BPM			BPH			BPC			BPEA			BPB			BPAq
	15.6	826.087	824.54	827.65	732.919	731.23	733.98	795.031	793.23	796.87	857.143	855.43	858.98	801.242	800.32	802.76	888.199	886.76	890.65
	31.2	836.257	835.27	838.65	754.386	753.12	756.32	812.865	810.32	814.32	894.737	893.21	896.34	853.801	852.38	855.87	929.825	927.65	931.65
	62.5	841.27	838.65	843.39	756.614	755.12	758.97	830.688	828.53	831.88	904.762	902.43	906.43	862.434	860.65	863.97	931.217	929.43	933.76
	125	857.82	855.37	859.54	748.815	746.32	749.34	834.123	833.23	836.87	924.171	923.65	926.32	876.777	874.47	877.87	933.649	932.98	935.87
	250	868.421	867.65	869.65	776.316	774.32	778.43	855.263	853.87	856.87	925.439	923.87	927.34	890.351	888.54	892.87	960.526	958.87	961.43
	500	885.827	883.23	887.32	822.835	820.32	824.03	850.394	847.43	852.76	956.693	954.32	957.65	933.071	930.87	936.88	988.189	986.32	990.54
		BPM			BPH			BPC			BPEA			BPB			BPAq
		AV	SD		AV	SD		AV	SD		AV	SD		AV	SD		AV	SD
	15.6	826.092	1.55501		732.71	1.38692		795.044	1.82003		857.184	1.77536		801.441	1.23206		888.536	1.96684
	31.2	836.726	1.73801		754.609	1.61158		812.502	2.02465		894.762	1.56516		854.017	1.75499		929.708	2.00254
	62.5	841.103	2.37438		756.901	1.94103		830.366	1.69804		904.541	2.00916		862.351	1.66154		931.469	2.17598
	125	857.577	2.09562		748.158	1.61358		834.741	1.89703		924.714	1.41538		876.372	1.73577		934.166	1.51281
	250	868.574	1.00869		776.355	2.05528		855.334	1.50127		925.55	1.73766		890.587	2.17463		960.275	1.29831
	500	885.459	2.06967		822.395	1.89373		850.195	2.67057		956.221	1.71444		933.607	3.04064		988.35	2.11458
	GRAPH								Statistics			Statistix 8.1 9/11/2017, 11:12:29 AM								CORRELATION
									BPM	885.82										IC50	TPC	TFC
									BPM	883.23		Tukey HSD All-Pairwise Comparisons Test of V002 by V001							BPM	885.46	156.6	99.133
									BPM	887.32									BPH	822.39	139.4	70.9
									BPH	822.83		V001 Mean Homogeneous Groups							BPC	850.19	149.2	78.6
									BPH	820.32		BPAq 988.35 A							BPEA	956.22	174.4	119.73
									BPH	824.03		BPEA 956.22 B							BPB	933.61	162.87	107.73
									BPC	850.39		BPB 933.61 C							BPAq	988.35	189.2	126.77
									BPC	847.43		BPM 885.46 D
									BPC	852.76		BPC 850.19 E							TPC			TFC
									BPEA	956.69		BPH 822.39 F							Number of XY Pairs	6		Number of XY Pairs	6
									BPEA	954.32									Pearson r	0.9764		Pearson r	0.9891
									BPEA	957.65		Alpha 0.01 Standard Error for Comparison 1.8754							95% confidence interval	0.7943 to 0.9975		95% confidence interval	0.8997 to 0.9989
									BPB	933.07		Critical Q Value 6.103 Critical Value for Comparison 8.0936							P value (one-tailed)	0.0004		P value (one-tailed)	< 0.0001
									BPB	930.87		All 6 means are significantly different from one another.							P value summary	***		P value summary	***
									BPB	936.88									Is the correlation significant? (alpha=0.05)	Yes		Is the correlation significant? (alpha=0.05)	Yes
									BPAq	988.18									R squared	0.9534		R squared	0.9783
									BPAq	986.32
									BPAq	990.54
